# Supplementary material for: Isolation and Characterization of Urinary Extracellular Vesicles from Healthy Donors and Patients with Castration-Resistant Prostate Cancer
Source: Int J Mol Sci. 2022 Jun 27;23(13):7134. doi: 10.3390/ijms23137134 (PMC9266865; doi:10.3390/ijms23137134)
Supplement: Supplementary file 1 [file ijms-23-07134-s001.zip]

Archive with 1 entries (1 files):
- ijms-1752111-supplementary.pdf
